# Supplementary material for: Trends in smoking initiation in Europe over 40 years: A retrospective cohort study
Source: PLoS One. 2018 Aug 22;13(8):e0201881. doi: 10.1371/journal.pone.0201881 (PMC6104979; doi:10.1371/journal.pone.0201881)
Supplement: S1 Dataset — (CSV) [file pone.0201881.s003.csv]

SEX	REGION	A	P	D	PY
F	East	11	1943	0	12
F	East	11	1944	0	32
F	East	11	1945	0	32
F	East	11	1946	0	52
F	East	11	1947	0	56
F	East	11	1948	0	63
F	East	11	1949	0	57
F	East	11	1950	0	71
F	East	11	1951	0	60
F	East	11	1952	0	70
F	East	11	1953	0	59
F	East	11	1954	0	56
F	East	11	1955	0	56
F	East	11	1956	0	60
F	East	11	1957	0	76
F	East	11	1958	0	109
F	East	11	1959	0	99
F	East	11	1960	0	109
F	East	11	1961	0	129
F	East	11	1962	0	138
F	East	11	1963	0	165
F	East	11	1964	0	115
F	East	11	1965	0	132
F	East	11	1966	0	130
F	East	11	1967	1	129
F	East	11	1968	0	142
F	East	11	1969	0	114
F	East	11	1970	0	121
F	East	11	1971	0	119
F	East	11	1972	0	125
F	East	11	1973	0	110
F	East	11	1974	0	121
F	East	11	1975	0	101
F	East	11	1976	0	106
F	East	11	1977	0	99
F	East	11	1978	0	112
F	East	11	1979	0	94
F	East	11	1980	0	105
F	East	11	1981	0	131
F	East	11	1982	0	136
F	East	11	1983	0	112
F	East	11	1984	0	99
F	East	11	1985	0	83
F	East	11	1986	0	82
F	East	11	1987	0	92
F	East	11	1988	0	88
F	East	11	1989	0	97
F	East	11	1990	0	70
F	East	11	1991	0	109
F	East	11	1992	0	121
F	East	11	1993	0	128
F	East	11	1994	0	122
F	East	11	1995	0	127
F	East	11	1996	0	109
F	East	11	1997	0	74
F	East	11	1998	1	85
F	East	11	1999	0	73
F	East	11	2000	0	89
F	East	11	2001	0	91
F	East	11	2002	0	81
F	East	11	2003	0	70
F	East	11	2004	0	11
F	East	12	1944	0	12
F	East	12	1945	0	32
F	East	12	1946	0	32
F	East	12	1947	0	52
F	East	12	1948	0	56
F	East	12	1949	0	63
F	East	12	1950	0	57
F	East	12	1951	0	71
F	East	12	1952	0	60
F	East	12	1953	0	70
F	East	12	1954	0	59
F	East	12	1955	0	56
F	East	12	1956	0	56
F	East	12	1957	0	60
F	East	12	1958	0	76
F	East	12	1959	0	109
F	East	12	1960	0	99
F	East	12	1961	0	109
F	East	12	1962	0	129
F	East	12	1963	0	138
F	East	12	1964	1	165
F	East	12	1965	0	115
F	East	12	1966	0	132
F	East	12	1967	0	130
F	East	12	1968	0	128
F	East	12	1969	1	142
F	East	12	1970	0	114
F	East	12	1971	0	121
F	East	12	1972	0	119
F	East	12	1973	0	125
F	East	12	1974	0	110
F	East	12	1975	1	121
F	East	12	1976	0	101
F	East	12	1977	0	106
F	East	12	1978	0	99
F	East	12	1979	0	112
F	East	12	1980	0	94
F	East	12	1981	0	105
F	East	12	1982	0	131
F	East	12	1983	0	136
F	East	12	1984	0	112
F	East	12	1985	0	99
F	East	12	1986	1	83
F	East	12	1987	0	82
F	East	12	1988	0	92
F	East	12	1989	0	88
F	East	12	1990	0	97
F	East	12	1991	0	70
F	East	12	1992	0	109
F	East	12	1993	0	121
F	East	12	1994	0	128
F	East	12	1995	0	122
F	East	12	1996	0	127
F	East	12	1997	0	109
F	East	12	1998	3	74
F	East	12	1999	1	84
F	East	12	2000	0	73
F	East	12	2001	0	89
F	East	12	2002	1	91
F	East	12	2003	0	81
F	East	12	2004	0	70
F	East	12	2005	0	11
F	East	13	1945	0	12
F	East	13	1946	0	32
F	East	13	1947	0	32
F	East	13	1948	0	52
F	East	13	1949	1	56
F	East	13	1950	0	63
F	East	13	1951	0	57
F	East	13	1952	0	71
F	East	13	1953	0	60
F	East	13	1954	0	70
F	East	13	1955	0	59
F	East	13	1956	0	56
F	East	13	1957	0	56
F	East	13	1958	0	60
F	East	13	1959	0	76
F	East	13	1960	0	109
F	East	13	1961	0	99
F	East	13	1962	0	109
F	East	13	1963	0	129
F	East	13	1964	0	138
F	East	13	1965	1	164
F	East	13	1966	0	115
F	East	13	1967	0	132
F	East	13	1968	0	130
F	East	13	1969	0	128
F	East	13	1970	1	141
F	East	13	1971	0	114
F	East	13	1972	0	121
F	East	13	1973	0	119
F	East	13	1974	0	125
F	East	13	1975	0	110
F	East	13	1976	0	120
F	East	13	1977	0	101
F	East	13	1978	0	106
F	East	13	1979	0	99
F	East	13	1980	1	112
F	East	13	1981	0	94
F	East	13	1982	0	105
F	East	13	1983	0	131
F	East	13	1984	0	136
F	East	13	1985	0	112
F	East	13	1986	0	99
F	East	13	1987	0	82
F	East	13	1988	0	82
F	East	13	1989	0	92
F	East	13	1990	0	88
F	East	13	1991	0	97
F	East	13	1992	0	70
F	East	13	1993	1	109
F	East	13	1994	1	121
F	East	13	1995	1	128
F	East	13	1996	1	122
F	East	13	1997	1	127
F	East	13	1998	1	109
F	East	13	1999	1	71
F	East	13	2000	1	83
F	East	13	2001	1	73
F	East	13	2002	0	89
F	East	13	2003	1	90
F	East	13	2004	0	81
F	East	13	2005	2	70
F	East	13	2006	0	11
F	East	14	1946	0	12
F	East	14	1947	0	32
F	East	14	1948	0	32
F	East	14	1949	0	52
F	East	14	1950	0	55
F	East	14	1951	0	63
F	East	14	1952	0	57
F	East	14	1953	0	71
F	East	14	1954	0	60
F	East	14	1955	0	70
F	East	14	1956	0	59
F	East	14	1957	0	56
F	East	14	1958	0	56
F	East	14	1959	0	60
F	East	14	1960	0	76
F	East	14	1961	0	109
F	East	14	1962	0	99
F	East	14	1963	0	109
F	East	14	1964	2	129
F	East	14	1965	1	138
F	East	14	1966	1	163
F	East	14	1967	0	115
F	East	14	1968	0	132
F	East	14	1969	2	130
F	East	14	1970	3	128
F	East	14	1971	1	140
F	East	14	1972	1	114
F	East	14	1973	3	121
F	East	14	1974	1	119
F	East	14	1975	2	125
F	East	14	1976	1	110
F	East	14	1977	1	120
F	East	14	1978	1	101
F	East	14	1979	2	106
F	East	14	1980	0	99
F	East	14	1981	2	111
F	East	14	1982	0	94
F	East	14	1983	0	105
F	East	14	1984	4	131
F	East	14	1985	1	136
F	East	14	1986	1	112
F	East	14	1987	0	99
F	East	14	1988	0	82
F	East	14	1989	2	82
F	East	14	1990	1	92
F	East	14	1991	0	88
F	East	14	1992	1	97
F	East	14	1993	0	70
F	East	14	1994	0	108
F	East	14	1995	0	120
F	East	14	1996	2	127
F	East	14	1997	3	121
F	East	14	1998	1	126
F	East	14	1999	2	108
F	East	14	2000	0	70
F	East	14	2001	3	82
F	East	14	2002	0	72
F	East	14	2003	6	89
F	East	14	2004	2	89
F	East	14	2005	2	81
F	East	14	2006	3	68
F	East	14	2007	0	11
F	East	15	1947	0	12
F	East	15	1948	0	32
F	East	15	1949	0	32
F	East	15	1950	0	52
F	East	15	1951	0	55
F	East	15	1952	0	63
F	East	15	1953	0	57
F	East	15	1954	0	71
F	East	15	1955	0	60
F	East	15	1956	0	70
F	East	15	1957	0	59
F	East	15	1958	1	56
F	East	15	1959	0	56
F	East	15	1960	0	60
F	East	15	1961	3	76
F	East	15	1962	1	109
F	East	15	1963	0	99
F	East	15	1964	1	109
F	East	15	1965	3	127
F	East	15	1966	4	137
F	East	15	1967	3	162
F	East	15	1968	1	115
F	East	15	1969	2	132
F	East	15	1970	3	128
F	East	15	1971	0	125
F	East	15	1972	4	139
F	East	15	1973	2	113
F	East	15	1974	0	118
F	East	15	1975	5	118
F	East	15	1976	2	123
F	East	15	1977	2	109
F	East	15	1978	3	119
F	East	15	1979	3	100
F	East	15	1980	7	104
F	East	15	1981	2	99
F	East	15	1982	2	109
F	East	15	1983	0	94
F	East	15	1984	5	105
F	East	15	1985	4	127
F	East	15	1986	1	135
F	East	15	1987	3	111
F	East	15	1988	2	99
F	East	15	1989	1	82
F	East	15	1990	1	80
F	East	15	1991	4	91
F	East	15	1992	4	88
F	East	15	1993	2	96
F	East	15	1994	3	70
F	East	15	1995	3	108
F	East	15	1996	0	120
F	East	15	1997	4	125
F	East	15	1998	8	118
F	East	15	1999	7	125
F	East	15	2000	6	106
F	East	15	2001	4	70
F	East	15	2002	6	79
F	East	15	2003	4	72
F	East	15	2004	4	83
F	East	15	2005	6	87
F	East	15	2006	1	79
F	East	15	2007	2	65
F	East	15	2008	0	10
F	East	16	1948	0	12
F	East	16	1949	1	32
F	East	16	1950	0	32
F	East	16	1951	1	52
F	East	16	1952	0	55
F	East	16	1953	0	63
F	East	16	1954	1	57
F	East	16	1955	1	71
F	East	16	1956	0	60
F	East	16	1957	0	70
F	East	16	1958	0	59
F	East	16	1959	0	55
F	East	16	1960	2	56
F	East	16	1961	1	60
F	East	16	1962	3	73
F	East	16	1963	1	108
F	East	16	1964	4	99
F	East	16	1965	5	108
F	East	16	1966	6	124
F	East	16	1967	6	133
F	East	16	1968	6	159
F	East	16	1969	2	114
F	East	16	1970	5	130
F	East	16	1971	11	125
F	East	16	1972	11	125
F	East	16	1973	10	135
F	East	16	1974	7	111
F	East	16	1975	10	118
F	East	16	1976	9	113
F	East	16	1977	7	121
F	East	16	1978	3	107
F	East	16	1979	4	116
F	East	16	1980	12	97
F	East	16	1981	5	97
F	East	16	1982	6	97
F	East	16	1983	3	107
F	East	16	1984	4	94
F	East	16	1985	6	100
F	East	16	1986	5	123
F	East	16	1987	12	134
F	East	16	1988	3	108
F	East	16	1989	4	97
F	East	16	1990	5	81
F	East	16	1991	3	79
F	East	16	1992	6	87
F	East	16	1993	2	84
F	East	16	1994	8	94
F	East	16	1995	6	67
F	East	16	1996	2	105
F	East	16	1997	14	120
F	East	16	1998	2	121
F	East	16	1999	4	110
F	East	16	2000	13	118
F	East	16	2001	8	100
F	East	16	2002	6	66
F	East	16	2003	10	73
F	East	16	2004	2	68
F	East	16	2005	6	79
F	East	16	2006	7	81
F	East	16	2007	1	78
F	East	16	2008	0	33
F	East	17	1949	0	12
F	East	17	1950	1	31
F	East	17	1951	2	32
F	East	17	1952	0	51
F	East	17	1953	2	55
F	East	17	1954	0	63
F	East	17	1955	1	56
F	East	17	1956	0	70
F	East	17	1957	0	60
F	East	17	1958	1	70
F	East	17	1959	1	59
F	East	17	1960	0	55
F	East	17	1961	1	54
F	East	17	1962	3	59
F	East	17	1963	2	70
F	East	17	1964	3	107
F	East	17	1965	2	95
F	East	17	1966	3	103
F	East	17	1967	6	118
F	East	17	1968	7	127
F	East	17	1969	5	153
F	East	17	1970	7	112
F	East	17	1971	5	125
F	East	17	1972	6	114
F	East	17	1973	9	114
F	East	17	1974	12	125
F	East	17	1975	2	104
F	East	17	1976	9	108
F	East	17	1977	6	104
F	East	17	1978	10	114
F	East	17	1979	5	104
F	East	17	1980	10	112
F	East	17	1981	6	85
F	East	17	1982	5	92
F	East	17	1983	4	91
F	East	17	1984	9	104
F	East	17	1985	5	90
F	East	17	1986	10	94
F	East	17	1987	8	118
F	East	17	1988	8	122
F	East	17	1989	3	105
F	East	17	1990	5	93
F	East	17	1991	4	76
F	East	17	1992	5	76
F	East	17	1993	6	81
F	East	17	1994	9	82
F	East	17	1995	6	86
F	East	17	1996	4	61
F	East	17	1997	16	103
F	East	17	1998	10	106
F	East	17	1999	12	119
F	East	17	2000	12	106
F	East	17	2001	10	105
F	East	17	2002	8	92
F	East	17	2003	6	60
F	East	17	2004	7	63
F	East	17	2005	8	66
F	East	17	2006	8	73
F	East	17	2007	4	74
F	East	17	2008	0	42
F	East	18	1950	0	12
F	East	18	1951	0	30
F	East	18	1952	1	30
F	East	18	1953	0	51
F	East	18	1954	2	53
F	East	18	1955	1	63
F	East	18	1956	1	55
F	East	18	1957	2	70
F	East	18	1958	3	60
F	East	18	1959	3	69
F	East	18	1960	2	58
F	East	18	1961	6	55
F	East	18	1962	5	53
F	East	18	1963	7	56
F	East	18	1964	8	68
F	East	18	1965	9	104
F	East	18	1966	2	93
F	East	18	1967	13	100
F	East	18	1968	12	112
F	East	18	1969	16	120
F	East	18	1970	11	148
F	East	18	1971	5	105
F	East	18	1972	11	120
F	East	18	1973	8	108
F	East	18	1974	14	105
F	East	18	1975	22	113
F	East	18	1976	14	102
F	East	18	1977	13	99
F	East	18	1978	11	98
F	East	18	1979	16	104
F	East	18	1980	14	99
F	East	18	1981	15	102
F	East	18	1982	9	79
F	East	18	1983	11	87
F	East	18	1984	7	87
F	East	18	1985	15	95
F	East	18	1986	17	85
F	East	18	1987	6	84
F	East	18	1988	5	110
F	East	18	1989	13	114
F	East	18	1990	8	102
F	East	18	1991	8	88
F	East	18	1992	4	72
F	East	18	1993	7	71
F	East	18	1994	10	75
F	East	18	1995	11	73
F	East	18	1996	7	80
F	East	18	1997	8	57
F	East	18	1998	9	87
F	East	18	1999	9	96
F	East	18	2000	9	107
F	East	18	2001	8	94
F	East	18	2002	11	95
F	East	18	2003	9	84
F	East	18	2004	2	54
F	East	18	2005	5	56
F	East	18	2006	3	58
F	East	18	2007	2	65
F	East	18	2008	0	36
F	East	19	1951	0	12
F	East	19	1952	0	30
F	East	19	1953	0	29
F	East	19	1954	1	51
F	East	19	1955	0	51
F	East	19	1956	2	62
F	East	19	1957	0	54
F	East	19	1958	1	68
F	East	19	1959	1	57
F	East	19	1960	2	66
F	East	19	1961	2	56
F	East	19	1962	1	49
F	East	19	1963	3	48
F	East	19	1964	0	49
F	East	19	1965	6	60
F	East	19	1966	4	95
F	East	19	1967	6	91
F	East	19	1968	1	87
F	East	19	1969	7	100
F	East	19	1970	7	104
F	East	19	1971	8	137
F	East	19	1972	3	100
F	East	19	1973	2	109
F	East	19	1974	2	100
F	East	19	1975	6	91
F	East	19	1976	1	91
F	East	19	1977	8	88
F	East	19	1978	6	86
F	East	19	1979	5	87
F	East	19	1980	3	88
F	East	19	1981	10	85
F	East	19	1982	8	87
F	East	19	1983	4	70
F	East	19	1984	4	76
F	East	19	1985	4	80
F	East	19	1986	2	80
F	East	19	1987	2	68
F	East	19	1988	0	78
F	East	19	1989	6	105
F	East	19	1990	6	101
F	East	19	1991	5	94
F	East	19	1992	4	80
F	East	19	1993	2	68
F	East	19	1994	0	64
F	East	19	1995	1	65
F	East	19	1996	2	62
F	East	19	1997	5	73
F	East	19	1998	2	49
F	East	19	1999	3	78
F	East	19	2000	4	87
F	East	19	2001	4	98
F	East	19	2002	4	86
F	East	19	2003	5	84
F	East	19	2004	2	75
F	East	19	2005	5	52
F	East	19	2006	1	51
F	East	19	2007	0	55
F	East	19	2008	0	30
F	East	20	1952	0	12
F	East	20	1953	1	30
F	East	20	1954	0	29
F	East	20	1955	2	50
F	East	20	1956	3	51
F	East	20	1957	3	60
F	East	20	1958	3	54
F	East	20	1959	5	67
F	East	20	1960	3	56
F	East	20	1961	6	64
F	East	20	1962	8	54
F	East	20	1963	3	48
F	East	20	1964	6	45
F	East	20	1965	8	49
F	East	20	1966	11	54
F	East	20	1967	13	91
F	East	20	1968	11	85
F	East	20	1969	17	86
F	East	20	1970	14	93
F	East	20	1971	15	97
F	East	20	1972	24	129
F	East	20	1973	16	97
F	East	20	1974	17	107
F	East	20	1975	19	98
F	East	20	1976	16	85
F	East	20	1977	16	90
F	East	20	1978	19	80
F	East	20	1979	16	80
F	East	20	1980	11	82
F	East	20	1981	16	85
F	East	20	1982	10	75
F	East	20	1983	9	79
F	East	20	1984	7	66
F	East	20	1985	12	72
F	East	20	1986	6	76
F	East	20	1987	13	78
F	East	20	1988	12	66
F	East	20	1989	10	78
F	East	20	1990	8	99
F	East	20	1991	6	95
F	East	20	1992	5	89
F	East	20	1993	7	76
F	East	20	1994	3	66
F	East	20	1995	9	64
F	East	20	1996	4	64
F	East	20	1997	5	60
F	East	20	1998	5	68
F	East	20	1999	4	47
F	East	20	2000	5	75
F	East	20	2001	5	83
F	East	20	2002	5	94
F	East	20	2003	4	82
F	East	20	2004	6	79
F	East	20	2005	2	73
F	East	20	2006	0	47
F	East	20	2007	2	50
F	East	20	2008	0	25
F	East	21	1953	0	12
F	East	21	1954	0	29
F	East	21	1955	0	29
F	East	21	1956	1	48
F	East	21	1957	2	48
F	East	21	1958	0	57
F	East	21	1959	1	51
F	East	21	1960	0	62
F	East	21	1961	0	53
F	East	21	1962	1	58
F	East	21	1963	3	46
F	East	21	1964	3	45
F	East	21	1965	1	39
F	East	21	1966	2	41
F	East	21	1967	1	43
F	East	21	1968	2	78
F	East	21	1969	2	74
F	East	21	1970	3	69
F	East	21	1971	4	79
F	East	21	1972	4	82
F	East	21	1973	4	105
F	East	21	1974	3	81
F	East	21	1975	6	90
F	East	21	1976	1	79
F	East	21	1977	1	69
F	East	21	1978	1	74
F	East	21	1979	0	61
F	East	21	1980	1	64
F	East	21	1981	4	71
F	East	21	1982	1	69
F	East	21	1983	4	65
F	East	21	1984	3	70
F	East	21	1985	1	59
F	East	21	1986	1	60
F	East	21	1987	1	70
F	East	21	1988	2	65
F	East	21	1989	0	54
F	East	21	1990	0	68
F	East	21	1991	0	91
F	East	21	1992	5	89
F	East	21	1993	3	84
F	East	21	1994	0	69
F	East	21	1995	1	63
F	East	21	1996	2	55
F	East	21	1997	1	60
F	East	21	1998	1	55
F	East	21	1999	4	63
F	East	21	2000	1	43
F	East	21	2001	1	70
F	East	21	2002	1	78
F	East	21	2003	4	89
F	East	21	2004	0	78
F	East	21	2005	2	73
F	East	21	2006	2	71
F	East	21	2007	0	47
F	East	21	2008	0	21
F	East	22	1954	0	12
F	East	22	1955	0	29
F	East	22	1956	0	29
F	East	22	1957	2	47
F	East	22	1958	0	46
F	East	22	1959	1	57
F	East	22	1960	0	50
F	East	22	1961	1	62
F	East	22	1962	0	53
F	East	22	1963	5	57
F	East	22	1964	0	43
F	East	22	1965	3	42
F	East	22	1966	2	38
F	East	22	1967	2	39
F	East	22	1968	5	42
F	East	22	1969	0	76
F	East	22	1970	1	72
F	East	22	1971	1	66
F	East	22	1972	1	75
F	East	22	1973	4	78
F	East	22	1974	4	101
F	East	22	1975	3	78
F	East	22	1976	2	84
F	East	22	1977	2	78
F	East	22	1978	5	68
F	East	22	1979	3	73
F	East	22	1980	1	61
F	East	22	1981	2	63
F	East	22	1982	3	67
F	East	22	1983	3	68
F	East	22	1984	4	61
F	East	22	1985	2	67
F	East	22	1986	2	58
F	East	22	1987	2	59
F	East	22	1988	1	69
F	East	22	1989	1	63
F	East	22	1990	2	54
F	East	22	1991	2	68
F	East	22	1992	3	91
F	East	22	1993	2	84
F	East	22	1994	2	81
F	East	22	1995	0	67
F	East	22	1996	3	62
F	East	22	1997	0	53
F	East	22	1998	1	59
F	East	22	1999	0	54
F	East	22	2000	2	59
F	East	22	2001	0	42
F	East	22	2002	2	69
F	East	22	2003	2	77
F	East	22	2004	0	85
F	East	22	2005	1	78
F	East	22	2006	0	71
F	East	22	2007	1	69
F	East	22	2008	0	27
F	East	23	1955	0	12
F	East	23	1956	0	29
F	East	23	1957	1	29
F	East	23	1958	0	45
F	East	23	1959	1	46
F	East	23	1960	0	56
F	East	23	1961	0	50
F	East	23	1962	0	61
F	East	23	1963	1	53
F	East	23	1964	0	52
F	East	23	1965	0	43
F	East	23	1966	0	39
F	East	23	1967	0	36
F	East	23	1968	1	37
F	East	23	1969	0	37
F	East	23	1970	1	76
F	East	23	1971	1	71
F	East	23	1972	2	65
F	East	23	1973	3	74
F	East	23	1974	0	74
F	East	23	1975	2	97
F	East	23	1976	1	75
F	East	23	1977	3	82
F	East	23	1978	3	76
F	East	23	1979	0	63
F	East	23	1980	1	70
F	East	23	1981	3	60
F	East	23	1982	1	61
F	East	23	1983	1	64
F	East	23	1984	4	65
F	East	23	1985	3	57
F	East	23	1986	0	65
F	East	23	1987	1	56
F	East	23	1988	2	57
F	East	23	1989	2	68
F	East	23	1990	0	62
F	East	23	1991	1	52
F	East	23	1992	2	66
F	East	23	1993	0	88
F	East	23	1994	2	82
F	East	23	1995	4	77
F	East	23	1996	0	67
F	East	23	1997	0	59
F	East	23	1998	0	53
F	East	23	1999	1	58
F	East	23	2000	1	54
F	East	23	2001	1	57
F	East	23	2002	0	42
F	East	23	2003	1	67
F	East	23	2004	0	75
F	East	23	2005	2	85
F	East	23	2006	1	77
F	East	23	2007	1	71
F	East	23	2008	0	43
F	East	24	1956	0	12
F	East	24	1957	0	29
F	East	24	1958	0	28
F	East	24	1959	0	45
F	East	24	1960	0	45
F	East	24	1961	0	56
F	East	24	1962	1	50
F	East	24	1963	0	61
F	East	24	1964	0	52
F	East	24	1965	2	52
F	East	24	1966	0	43
F	East	24	1967	0	39
F	East	24	1968	0	36
F	East	24	1969	0	36
F	East	24	1970	5	37
F	East	24	1971	1	75
F	East	24	1972	2	70
F	East	24	1973	4	63
F	East	24	1974	0	71
F	East	24	1975	5	74
F	East	24	1976	3	95
F	East	24	1977	1	74
F	East	24	1978	1	79
F	East	24	1979	1	73
F	East	24	1980	2	63
F	East	24	1981	3	69
F	East	24	1982	2	57
F	East	24	1983	1	60
F	East	24	1984	2	63
F	East	24	1985	1	61
F	East	24	1986	0	54
F	East	24	1987	1	65
F	East	24	1988	0	55
F	East	24	1989	1	55
F	East	24	1990	2	66
F	East	24	1991	2	62
F	East	24	1992	1	51
F	East	24	1993	1	64
F	East	24	1994	0	88
F	East	24	1995	0	79
F	East	24	1996	0	73
F	East	24	1997	4	67
F	East	24	1998	0	59
F	East	24	1999	0	53
F	East	24	2000	0	57
F	East	24	2001	0	53
F	East	24	2002	0	56
F	East	24	2003	1	42
F	East	24	2004	1	66
F	East	24	2005	0	75
F	East	24	2006	0	83
F	East	24	2007	0	76
F	East	24	2008	0	46
F	East	25	1957	0	12
F	East	25	1958	0	29
F	East	25	1959	1	28
F	East	25	1960	1	45
F	East	25	1961	1	45
F	East	25	1962	3	56
F	East	25	1963	1	49
F	East	25	1964	3	61
F	East	25	1965	4	52
F	East	25	1966	3	50
F	East	25	1967	5	43
F	East	25	1968	1	39
F	East	25	1969	4	36
F	East	25	1970	1	36
F	East	25	1971	3	32
F	East	25	1972	2	74
F	East	25	1973	6	68
F	East	25	1974	6	59
F	East	25	1975	3	71
F	East	25	1976	3	69
F	East	25	1977	11	92
F	East	25	1978	2	73
F	East	25	1979	5	78
F	East	25	1980	2	72
F	East	25	1981	3	61
F	East	25	1982	5	66
F	East	25	1983	4	55
F	East	25	1984	3	59
F	East	25	1985	2	61
F	East	25	1986	3	60
F	East	25	1987	3	54
F	East	25	1988	3	64
F	East	25	1989	0	55
F	East	25	1990	1	54
F	East	25	1991	4	64
F	East	25	1992	0	60
F	East	25	1993	2	50
F	East	25	1994	3	63
F	East	25	1995	2	87
F	East	25	1996	2	78
F	East	25	1997	2	73
F	East	25	1998	0	63
F	East	25	1999	0	59
F	East	25	2000	0	53
F	East	25	2001	0	57
F	East	25	2002	1	53
F	East	25	2003	1	56
F	East	25	2004	0	41
F	East	25	2005	0	65
F	East	25	2006	0	75
F	East	25	2007	0	83
F	East	25	2008	0	49
F	East	26	1958	0	12
F	East	26	1959	0	29
F	East	26	1960	0	27
F	East	26	1961	1	44
F	East	26	1962	0	44
F	East	26	1963	1	53
F	East	26	1964	0	48
F	East	26	1965	1	58
F	East	26	1966	1	48
F	East	26	1967	0	47
F	East	26	1968	0	38
F	East	26	1969	1	38
F	East	26	1970	0	32
F	East	26	1971	0	35
F	East	26	1972	0	29
F	East	26	1973	0	72
F	East	26	1974	0	62
F	East	26	1975	1	53
F	East	26	1976	1	68
F	East	26	1977	0	66
F	East	26	1978	0	81
F	East	26	1979	3	71
F	East	26	1980	2	73
F	East	26	1981	1	70
F	East	26	1982	1	58
F	East	26	1983	0	61
F	East	26	1984	1	51
F	East	26	1985	1	56
F	East	26	1986	0	59
F	East	26	1987	0	57
F	East	26	1988	0	51
F	East	26	1989	0	61
F	East	26	1990	1	55
F	East	26	1991	1	53
F	East	26	1992	0	60
F	East	26	1993	0	60
F	East	26	1994	0	48
F	East	26	1995	1	60
F	East	26	1996	0	85
F	East	26	1997	0	76
F	East	26	1998	0	71
F	East	26	1999	0	63
F	East	26	2000	0	59
F	East	26	2001	0	53
F	East	26	2002	0	57
F	East	26	2003	0	52
F	East	26	2004	0	55
F	East	26	2005	0	41
F	East	26	2006	0	65
F	East	26	2007	0	75
F	East	26	2008	0	42
F	East	27	1959	0	12
F	East	27	1960	0	29
F	East	27	1961	0	27
F	East	27	1962	0	43
F	East	27	1963	0	44
F	East	27	1964	0	52
F	East	27	1965	0	48
F	East	27	1966	0	57
F	East	27	1967	0	47
F	East	27	1968	0	47
F	East	27	1969	0	38
F	East	27	1970	0	37
F	East	27	1971	0	32
F	East	27	1972	0	35
F	East	27	1973	0	29
F	East	27	1974	2	72
F	East	27	1975	0	62
F	East	27	1976	2	52
F	East	27	1977	1	67
F	East	27	1978	0	66
F	East	27	1979	0	81
F	East	27	1980	0	68
F	East	27	1981	0	71
F	East	27	1982	0	69
F	East	27	1983	0	57
F	East	27	1984	0	61
F	East	27	1985	0	50
F	East	27	1986	0	55
F	East	27	1987	0	59
F	East	27	1988	1	57
F	East	27	1989	0	51
F	East	27	1990	1	61
F	East	27	1991	1	54
F	East	27	1992	1	52
F	East	27	1993	1	60
F	East	27	1994	0	60
F	East	27	1995	0	48
F	East	27	1996	0	58
F	East	27	1997	0	85
F	East	27	1998	0	76
F	East	27	1999	0	71
F	East	27	2000	0	63
F	East	27	2001	0	59
F	East	27	2002	0	53
F	East	27	2003	0	57
F	East	27	2004	0	52
F	East	27	2005	0	55
F	East	27	2006	0	41
F	East	27	2007	0	65
F	East	27	2008	0	35
F	East	28	1960	0	12
F	East	28	1961	1	29
F	East	28	1962	1	27
F	East	28	1963	1	43
F	East	28	1964	1	44
F	East	28	1965	0	52
F	East	28	1966	0	48
F	East	28	1967	1	57
F	East	28	1968	0	47
F	East	28	1969	0	47
F	East	28	1970	0	38
F	East	28	1971	0	37
F	East	28	1972	3	32
F	East	28	1973	1	35
F	East	28	1974	0	29
F	East	28	1975	0	70
F	East	28	1976	1	62
F	East	28	1977	1	50
F	East	28	1978	1	66
F	East	28	1979	0	66
F	East	28	1980	1	81
F	East	28	1981	0	68
F	East	28	1982	0	71
F	East	28	1983	2	69
F	East	28	1984	1	57
F	East	28	1985	1	61
F	East	28	1986	0	50
F	East	28	1987	1	55
F	East	28	1988	2	59
F	East	28	1989	1	56
F	East	28	1990	0	51
F	East	28	1991	2	60
F	East	28	1992	0	53
F	East	28	1993	0	51
F	East	28	1994	0	59
F	East	28	1995	0	58
F	East	28	1996	0	48
F	East	28	1997	0	58
F	East	28	1998	0	85
F	East	28	1999	0	76
F	East	28	2000	0	71
F	East	28	2001	1	63
F	East	28	2002	0	59
F	East	28	2003	0	53
F	East	28	2004	0	57
F	East	28	2005	0	52
F	East	28	2006	1	55
F	East	28	2007	0	41
F	East	28	2008	0	29
F	East	29	1961	0	12
F	East	29	1962	0	28
F	East	29	1963	0	26
F	East	29	1964	1	42
F	East	29	1965	0	43
F	East	29	1966	0	52
F	East	29	1967	0	48
F	East	29	1968	0	56
F	East	29	1969	0	47
F	East	29	1970	0	47
F	East	29	1971	0	38
F	East	29	1972	0	37
F	East	29	1973	1	29
F	East	29	1974	0	34
F	East	29	1975	0	29
F	East	29	1976	1	70
F	East	29	1977	0	61
F	East	29	1978	0	49
F	East	29	1979	0	65
F	East	29	1980	0	66
F	East	29	1981	0	80
F	East	29	1982	0	68
F	East	29	1983	0	71
F	East	29	1984	0	67
F	East	29	1985	0	56
F	East	29	1986	0	60
F	East	29	1987	0	50
F	East	29	1988	0	54
F	East	29	1989	0	57
F	East	29	1990	0	55
F	East	29	1991	0	51
F	East	29	1992	0	58
F	East	29	1993	0	53
F	East	29	1994	0	51
F	East	29	1995	1	59
F	East	29	1996	0	58
F	East	29	1997	0	48
F	East	29	1998	0	58
F	East	29	1999	0	85
F	East	29	2000	0	76
F	East	29	2001	0	71
F	East	29	2002	0	62
F	East	29	2003	0	59
F	East	29	2004	0	53
F	East	29	2005	0	57
F	East	29	2006	0	52
F	East	29	2007	0	54
F	East	29	2008	0	23
F	East	30	1962	0	12
F	East	30	1963	1	28
F	East	30	1964	2	26
F	East	30	1965	1	41
F	East	30	1966	1	43
F	East	30	1967	2	52
F	East	30	1968	0	48
F	East	30	1969	1	56
F	East	30	1970	3	47
F	East	30	1971	3	47
F	East	30	1972	3	38
F	East	30	1973	2	37
F	East	30	1974	2	28
F	East	30	1975	2	34
F	East	30	1976	3	29
F	East	30	1977	2	69
F	East	30	1978	4	61
F	East	30	1979	2	49
F	East	30	1980	3	65
F	East	30	1981	4	66
F	East	30	1982	4	80
F	East	30	1983	1	68
F	East	30	1984	3	71
F	East	30	1985	3	67
F	East	30	1986	3	56
F	East	30	1987	1	60
F	East	30	1988	0	50
F	East	30	1989	2	54
F	East	30	1990	2	57
F	East	30	1991	0	55
F	East	30	1992	0	51
F	East	30	1993	1	58
F	East	30	1994	0	53
F	East	30	1995	0	51
F	East	30	1996	0	58
F	East	30	1997	0	58
F	East	30	1998	0	48
F	East	30	1999	2	58
F	East	30	2000	2	85
F	East	30	2001	1	76
F	East	30	2002	0	71
F	East	30	2003	0	62
F	East	30	2004	0	59
F	East	30	2005	1	53
F	East	30	2006	0	57
F	East	30	2007	0	52
F	East	30	2008	0	14
F	East	31	1963	0	12
F	East	31	1964	0	27
F	East	31	1965	0	24
F	East	31	1966	0	40
F	East	31	1967	0	42
F	East	31	1968	0	50
F	East	31	1969	0	48
F	East	31	1970	0	55
F	East	31	1971	0	44
F	East	31	1972	0	44
F	East	31	1973	0	35
F	East	31	1974	1	35
F	East	31	1975	0	26
F	East	31	1976	0	32
F	East	31	1977	0	26
F	East	31	1978	0	67
F	East	31	1979	0	57
F	East	31	1980	0	47
F	East	31	1981	0	62
F	East	31	1982	0	62
F	East	31	1983	0	76
F	East	31	1984	0	67
F	East	31	1985	0	68
F	East	31	1986	0	64
F	East	31	1987	0	53
F	East	31	1988	0	59
F	East	31	1989	0	50
F	East	31	1990	0	52
F	East	31	1991	0	55
F	East	31	1992	1	55
F	East	31	1993	0	51
F	East	31	1994	0	57
F	East	31	1995	0	52
F	East	31	1996	0	51
F	East	31	1997	0	58
F	East	31	1998	1	58
F	East	31	1999	0	48
F	East	31	2000	0	56
F	East	31	2001	0	83
F	East	31	2002	0	75
F	East	31	2003	0	71
F	East	31	2004	0	62
F	East	31	2005	0	59
F	East	31	2006	0	52
F	East	31	2007	0	57
F	East	31	2008	0	18
F	East	32	1964	0	12
F	East	32	1965	1	27
F	East	32	1966	0	24
F	East	32	1967	0	40
F	East	32	1968	0	42
F	East	32	1969	0	50
F	East	32	1970	0	48
F	East	32	1971	0	55
F	East	32	1972	1	44
F	East	32	1973	0	44
F	East	32	1974	0	35
F	East	32	1975	0	34
F	East	32	1976	0	26
F	East	32	1977	0	32
F	East	32	1978	0	26
F	East	32	1979	1	67
F	East	32	1980	0	57
F	East	32	1981	1	47
F	East	32	1982	0	62
F	East	32	1983	0	62
F	East	32	1984	0	76
F	East	32	1985	0	67
F	East	32	1986	1	68
F	East	32	1987	0	64
F	East	32	1988	0	53
F	East	32	1989	0	59
F	East	32	1990	1	50
F	East	32	1991	0	52
F	East	32	1992	0	55
F	East	32	1993	0	54
F	East	32	1994	0	51
F	East	32	1995	0	57
F	East	32	1996	0	52
F	East	32	1997	0	51
F	East	32	1998	0	58
F	East	32	1999	0	57
F	East	32	2000	0	48
F	East	32	2001	0	56
F	East	32	2002	1	83
F	East	32	2003	0	75
F	East	32	2004	1	71
F	East	32	2005	0	62
F	East	32	2006	0	59
F	East	32	2007	0	52
F	East	32	2008	0	14
F	East	33	1965	2	12
F	East	33	1966	1	26
F	East	33	1967	0	24
F	East	33	1968	0	40
F	East	33	1969	0	42
F	East	33	1970	1	50
F	East	33	1971	0	48
F	East	33	1972	0	55
F	East	33	1973	1	43
F	East	33	1974	1	44
F	East	33	1975	0	35
F	East	33	1976	0	34
F	East	33	1977	0	26
F	East	33	1978	0	32
F	East	33	1979	0	26
F	East	33	1980	1	66
F	East	33	1981	1	57
F	East	33	1982	0	46
F	East	33	1983	0	62
F	East	33	1984	0	62
F	East	33	1985	0	76
F	East	33	1986	1	67
F	East	33	1987	0	67
F	East	33	1988	0	64
F	East	33	1989	0	53
F	East	33	1990	2	59
F	East	33	1991	1	49
F	East	33	1992	0	52
F	East	33	1993	0	55
F	East	33	1994	0	54
F	East	33	1995	0	49
F	East	33	1996	0	57
F	East	33	1997	0	52
F	East	33	1998	0	51
F	East	33	1999	0	58
F	East	33	2000	0	57
F	East	33	2001	0	48
F	East	33	2002	0	56
F	East	33	2003	0	82
F	East	33	2004	0	75
F	East	33	2005	0	70
F	East	33	2006	0	62
F	East	33	2007	0	59
F	East	33	2008	0	22
F	East	34	1966	0	10
F	East	34	1967	0	25
F	East	34	1968	0	24
F	East	34	1969	0	40
F	East	34	1970	0	42
F	East	34	1971	0	49
F	East	34	1972	0	48
F	East	34	1973	1	55
F	East	34	1974	0	42
F	East	34	1975	0	43
F	East	34	1976	0	35
F	East	34	1977	0	34
F	East	34	1978	0	26
F	East	34	1979	0	32
F	East	34	1980	0	26
F	East	34	1981	0	65
F	East	34	1982	0	56
F	East	34	1983	0	46
F	East	34	1984	0	62
F	East	34	1985	0	62
F	East	34	1986	0	76
F	East	34	1987	0	66
F	East	34	1988	0	67
F	East	34	1989	0	64
F	East	34	1990	0	53
F	East	34	1991	0	57
F	East	34	1992	0	48
F	East	34	1993	0	52
F	East	34	1994	0	55
F	East	34	1995	0	54
F	East	34	1996	0	49
F	East	34	1997	0	57
F	East	34	1998	0	52
F	East	34	1999	0	51
F	East	34	2000	0	58
F	East	34	2001	0	57
F	East	34	2002	0	47
F	East	34	2003	0	55
F	East	34	2004	0	82
F	East	34	2005	0	75
F	East	34	2006	0	70
F	East	34	2007	0	62
F	East	34	2008	0	21
F	East	35	1967	0	10
F	East	35	1968	0	25
F	East	35	1969	1	24
F	East	35	1970	1	40
F	East	35	1971	0	42
F	East	35	1972	1	49
F	East	35	1973	0	48
F	East	35	1974	1	54
F	East	35	1975	0	42
F	East	35	1976	2	43
F	East	35	1977	0	35
F	East	35	1978	0	34
F	East	35	1979	0	26
F	East	35	1980	0	32
F	East	35	1981	1	26
F	East	35	1982	1	65
F	East	35	1983	0	56
F	East	35	1984	0	46
F	East	35	1985	0	62
F	East	35	1986	1	62
F	East	35	1987	2	76
F	East	35	1988	2	66
F	East	35	1989	1	67
F	East	35	1990	0	64
F	East	35	1991	0	53
F	East	35	1992	0	57
F	East	35	1993	1	48
F	East	35	1994	1	52
F	East	35	1995	0	54
F	East	35	1996	0	54
F	East	35	1997	0	49
F	East	35	1998	0	57
F	East	35	1999	0	52
F	East	35	2000	0	51
F	East	35	2001	0	58
F	East	35	2002	0	56
F	East	35	2003	0	46
F	East	35	2004	0	55
F	East	35	2005	1	82
F	East	35	2006	0	75
F	East	35	2007	0	70
F	East	35	2008	0	39
F	North	11	1919	0	1
F	North	11	1922	0	1
F	North	11	1923	0	1
F	North	11	1924	0	1
F	North	11	1926	0	2
F	North	11	1927	0	2
F	North	11	1928	0	2
F	North	11	1929	0	4
F	North	11	1930	0	6
F	North	11	1931	0	6
F	North	11	1932	0	5
F	North	11	1933	0	7
F	North	11	1934	0	7
F	North	11	1935	0	7
F	North	11	1936	0	13
F	North	11	1937	0	12
F	North	11	1938	0	15
F	North	11	1939	0	15
F	North	11	1940	0	14
F	North	11	1941	0	25
F	North	11	1942	0	19
F	North	11	1943	0	28
F	North	11	1944	0	136
F	North	11	1945	0	151
F	North	11	1946	0	180
F	North	11	1947	0	190
F	North	11	1948	0	207
F	North	11	1949	0	224
F	North	11	1950	0	231
F	North	11	1951	0	220
F	North	11	1952	0	229
F	North	11	1953	0	282
F	North	11	1954	1	288
F	North	11	1955	0	323
F	North	11	1956	1	355
F	North	11	1957	0	557
F	North	11	1958	0	601
F	North	11	1959	0	645
F	North	11	1960	0	658
F	North	11	1961	0	624
F	North	11	1962	3	582
F	North	11	1963	0	636
F	North	11	1964	1	596
F	North	11	1965	3	618
F	North	11	1966	3	623
F	North	11	1967	4	623
F	North	11	1968	7	618
F	North	11	1969	2	623
F	North	11	1970	3	637
F	North	11	1971	4	623
F	North	11	1972	2	582
F	North	11	1973	2	600
F	North	11	1974	4	640
F	North	11	1975	5	661
F	North	11	1976	0	666
F	North	11	1977	2	698
F	North	11	1978	6	703
F	North	11	1979	1	622
F	North	11	1980	1	592
F	North	11	1981	0	569
F	North	11	1982	1	455
F	North	11	1983	0	356
F	North	11	1984	0	371
F	North	11	1985	1	359
F	North	11	1986	1	368
F	North	11	1987	3	363
F	North	11	1988	0	380
F	North	11	1989	1	369
F	North	11	1990	0	405
F	North	11	1991	0	431
F	North	11	1992	1	430
F	North	11	1993	1	407
F	North	11	1994	0	399
F	North	11	1995	2	406
F	North	11	1996	1	390
F	North	11	1997	2	358
F	North	11	1998	0	315
F	North	11	1999	0	280
F	North	11	2000	1	264
F	North	11	2001	1	441
F	North	11	2002	3	376
F	North	11	2003	0	241
F	North	11	2004	0	193
F	North	11	2005	0	150
F	North	11	2008	0	1
F	North	12	1920	0	1
F	North	12	1923	0	1
F	North	12	1924	0	1
F	North	12	1925	0	1
F	North	12	1927	0	2
F	North	12	1928	0	2
F	North	12	1929	0	2
F	North	12	1930	0	4
F	North	12	1931	0	6
F	North	12	1932	0	6
F	North	12	1933	0	5
F	North	12	1934	1	7
F	North	12	1935	0	7
F	North	12	1936	0	7
F	North	12	1937	0	13
F	North	12	1938	0	12
F	North	12	1939	0	15
F	North	12	1940	0	15
F	North	12	1941	0	14
F	North	12	1942	0	25
F	North	12	1943	0	19
F	North	12	1944	0	28
F	North	12	1945	0	136
F	North	12	1946	0	151
F	North	12	1947	0	180
F	North	12	1948	0	190
F	North	12	1949	0	207
F	North	12	1950	0	224
F	North	12	1951	0	231
F	North	12	1952	1	220
F	North	12	1953	0	229
F	North	12	1954	0	282
F	North	12	1955	1	287
F	North	12	1956	0	323
F	North	12	1957	2	354
F	North	12	1958	4	557
F	North	12	1959	3	601
F	North	12	1960	0	645
F	North	12	1961	4	658
F	North	12	1962	5	624
F	North	12	1963	5	579
F	North	12	1964	5	636
F	North	12	1965	5	595
F	North	12	1966	11	615
F	North	12	1967	14	620
F	North	12	1968	12	619
F	North	12	1969	12	611
F	North	12	1970	15	621
F	North	12	1971	12	634
F	North	12	1972	14	619
F	North	12	1973	9	580
F	North	12	1974	14	598
F	North	12	1975	14	636
F	North	12	1976	12	656
F	North	12	1977	4	666
F	North	12	1978	8	696
F	North	12	1979	6	697
F	North	12	1980	7	621
F	North	12	1981	7	591
F	North	12	1982	5	569
F	North	12	1983	3	454
F	North	12	1984	1	356
F	North	12	1985	7	371
F	North	12	1986	2	358
F	North	12	1987	1	367
F	North	12	1988	2	360
F	North	12	1989	4	380
F	North	12	1990	8	368
F	North	12	1991	4	405
F	North	12	1992	2	431
F	North	12	1993	2	429
F	North	12	1994	6	406
F	North	12	1995	4	399
F	North	12	1996	7	404
F	North	12	1997	5	389
F	North	12	1998	2	356
F	North	12	1999	4	315
F	North	12	2000	3	280
F	North	12	2001	4	263
F	North	12	2002	1	440
F	North	12	2003	1	373
F	North	12	2004	1	241
F	North	12	2005	0	193
F	North	12	2006	0	150
F	North	13	1921	0	1
F	North	13	1924	0	1
F	North	13	1925	0	1
F	North	13	1926	0	1
F	North	13	1928	0	2
F	North	13	1929	0	2
F	North	13	1930	0	2
F	North	13	1931	0	4
F	North	13	1932	1	6
F	North	13	1933	0	6
F	North	13	1934	0	5
F	North	13	1935	0	6
F	North	13	1936	0	7
F	North	13	1937	0	7
F	North	13	1938	0	13
F	North	13	1939	0	12
F	North	13	1940	0	15
F	North	13	1941	0	15
F	North	13	1942	0	14
F	North	13	1943	1	25
F	North	13	1944	0	19
F	North	13	1945	0	28
F	North	13	1946	0	136
F	North	13	1947	0	151
F	North	13	1948	0	180
F	North	13	1949	1	190
F	North	13	1950	0	207
F	North	13	1951	1	224
F	North	13	1952	2	231
F	North	13	1953	1	219
F	North	13	1954	4	229
F	North	13	1955	5	282
F	North	13	1956	3	286
F	North	13	1957	8	323
F	North	13	1958	5	352
F	North	13	1959	8	553
F	North	13	1960	9	598
F	North	13	1961	12	645
F	North	13	1962	10	654
F	North	13	1963	13	619
F	North	13	1964	19	574
F	North	13	1965	18	631
F	North	13	1966	16	590
F	North	13	1967	28	604
F	North	13	1968	28	606
F	North	13	1969	36	607
F	North	13	1970	37	599
F	North	13	1971	36	606
F	North	13	1972	36	622
F	North	13	1973	38	605
F	North	13	1974	35	571
F	North	13	1975	34	584
F	North	13	1976	29	622
F	North	13	1977	36	644
F	North	13	1978	31	662
F	North	13	1979	26	688
F	North	13	1980	25	691
F	North	13	1981	21	614
F	North	13	1982	20	584
F	North	13	1983	21	564
F	North	13	1984	16	451
F	North	13	1985	10	355
F	North	13	1986	12	364
F	North	13	1987	7	356
F	North	13	1988	12	366
F	North	13	1989	12	358
F	North	13	1990	8	376
F	North	13	1991	18	360
F	North	13	1992	17	401
F	North	13	1993	14	429
F	North	13	1994	11	427
F	North	13	1995	15	400
F	North	13	1996	12	395
F	North	13	1997	12	397
F	North	13	1998	9	384
F	North	13	1999	7	354
F	North	13	2000	11	311
F	North	13	2001	12	277
F	North	13	2002	8	259
F	North	13	2003	8	439
F	North	13	2004	14	372
F	North	13	2005	6	240
F	North	13	2006	1	193
F	North	13	2007	0	150
F	North	14	1922	0	1
F	North	14	1925	0	1
F	North	14	1926	0	1
F	North	14	1927	0	1
F	North	14	1929	0	2
F	North	14	1930	0	2
F	North	14	1931	0	2
F	North	14	1932	0	4
F	North	14	1933	0	5
F	North	14	1934	0	6
F	North	14	1935	0	5
F	North	14	1936	0	6
F	North	14	1937	0	7
F	North	14	1938	0	7
F	North	14	1939	0	13
F	North	14	1940	0	12
F	North	14	1941	0	15
F	North	14	1942	0	15
F	North	14	1943	0	14
F	North	14	1944	1	24
F	North	14	1945	2	19
F	North	14	1946	1	28
F	North	14	1947	1	136
F	North	14	1948	3	151
F	North	14	1949	5	180
F	North	14	1950	1	189
F	North	14	1951	3	207
F	North	14	1952	5	223
F	North	14	1953	4	229
F	North	14	1954	6	218
F	North	14	1955	7	225
F	North	14	1956	9	277
F	North	14	1957	5	283
F	North	14	1958	12	315
F	North	14	1959	23	347
F	North	14	1960	29	545
F	North	14	1961	23	589
F	North	14	1962	23	633
F	North	14	1963	39	644
F	North	14	1964	31	606
F	North	14	1965	35	555
F	North	14	1966	29	613
F	North	14	1967	43	574
F	North	14	1968	44	576
F	North	14	1969	45	578
F	North	14	1970	41	571
F	North	14	1971	42	562
F	North	14	1972	45	570
F	North	14	1973	53	586
F	North	14	1974	48	567
F	North	14	1975	35	536
F	North	14	1976	41	550
F	North	14	1977	59	593
F	North	14	1978	36	608
F	North	14	1979	45	631
F	North	14	1980	54	662
F	North	14	1981	26	666
F	North	14	1982	34	593
F	North	14	1983	24	564
F	North	14	1984	27	543
F	North	14	1985	23	435
F	North	14	1986	18	345
F	North	14	1987	24	352
F	North	14	1988	16	349
F	North	14	1989	17	354
F	North	14	1990	13	346
F	North	14	1991	20	368
F	North	14	1992	10	342
F	North	14	1993	16	384
F	North	14	1994	17	415
F	North	14	1995	24	416
F	North	14	1996	18	385
F	North	14	1997	14	383
F	North	14	1998	17	385
F	North	14	1999	23	375
F	North	14	2000	10	347
F	North	14	2001	21	300
F	North	14	2002	22	265
F	North	14	2003	14	251
F	North	14	2004	21	431
F	North	14	2005	12	358
F	North	14	2006	3	234
F	North	14	2007	1	192
F	North	14	2008	0	150
F	North	15	1923	0	1
F	North	15	1926	0	1
F	North	15	1927	0	1
F	North	15	1928	0	1
F	North	15	1930	0	2
F	North	15	1931	0	2
F	North	15	1932	0	2
F	North	15	1933	0	4
F	North	15	1934	0	5
F	North	15	1935	0	6
F	North	15	1936	0	5
F	North	15	1937	0	6
F	North	15	1938	0	7
F	North	15	1939	0	7
F	North	15	1940	0	13
F	North	15	1941	0	12
F	North	15	1942	0	15
F	North	15	1943	0	15
F	North	15	1944	0	14
F	North	15	1945	0	23
F	North	15	1946	0	17
F	North	15	1947	0	27
F	North	15	1948	7	135
F	North	15	1949	4	148
F	North	15	1950	6	175
F	North	15	1951	8	188
F	North	15	1952	7	204
F	North	15	1953	13	218
F	North	15	1954	8	225
F	North	15	1955	14	212
F	North	15	1956	14	218
F	North	15	1957	13	268
F	North	15	1958	25	278
F	North	15	1959	21	303
F	North	15	1960	20	324
F	North	15	1961	50	516
F	North	15	1962	44	566
F	North	15	1963	45	610
F	North	15	1964	52	605
F	North	15	1965	50	575
F	North	15	1966	41	520
F	North	15	1967	63	584
F	North	15	1968	57	531
F	North	15	1969	75	532
F	North	15	1970	79	533
F	North	15	1971	67	530
F	North	15	1972	71	520
F	North	15	1973	63	525
F	North	15	1974	63	533
F	North	15	1975	64	519
F	North	15	1976	55	501
F	North	15	1977	53	509
F	North	15	1978	59	534
F	North	15	1979	40	572
F	North	15	1980	45	586
F	North	15	1981	56	608
F	North	15	1982	40	640
F	North	15	1983	45	559
F	North	15	1984	40	540
F	North	15	1985	34	516
F	North	15	1986	35	412
F	North	15	1987	34	327
F	North	15	1988	26	328
F	North	15	1989	31	333
F	North	15	1990	22	337
F	North	15	1991	26	333
F	North	15	1992	23	348
F	North	15	1993	19	332
F	North	15	1994	14	368
F	North	15	1995	24	398
F	North	15	1996	20	392
F	North	15	1997	21	367
F	North	15	1998	17	369
F	North	15	1999	20	368
F	North	15	2000	16	352
F	North	15	2001	17	337
F	North	15	2002	13	279
F	North	15	2003	12	243
F	North	15	2004	10	237
F	North	15	2005	17	410
F	North	15	2006	13	346
F	North	15	2007	5	231
F	North	15	2008	0	191
F	North	15	2009	0	43
F	North	16	1924	0	1
F	North	16	1927	0	1
F	North	16	1928	0	1
F	North	16	1929	0	1
F	North	16	1931	0	2
F	North	16	1932	0	2
F	North	16	1933	0	2
F	North	16	1934	0	4
F	North	16	1935	1	5
F	North	16	1936	0	6
F	North	16	1937	1	5
F	North	16	1938	0	6
F	North	16	1939	0	7
F	North	16	1940	2	7
F	North	16	1941	0	13
F	North	16	1942	0	12
F	North	16	1943	3	15
F	North	16	1944	3	15
F	North	16	1945	0	14
F	North	16	1946	0	23
F	North	16	1947	0	17
F	North	16	1948	0	27
F	North	16	1949	3	128
F	North	16	1950	11	144
F	North	16	1951	9	169
F	North	16	1952	9	180
F	North	16	1953	11	197
F	North	16	1954	8	205
F	North	16	1955	17	217
F	North	16	1956	13	198
F	North	16	1957	10	204
F	North	16	1958	20	255
F	North	16	1959	17	253
F	North	16	1960	25	282
F	North	16	1961	20	304
F	North	16	1962	36	466
F	North	16	1963	36	522
F	North	16	1964	57	565
F	North	16	1965	60	553
F	North	16	1966	56	525
F	North	16	1967	57	479
F	North	16	1968	60	521
F	North	16	1969	63	474
F	North	16	1970	53	457
F	North	16	1971	59	454
F	North	16	1972	62	463
F	North	16	1973	43	449
F	North	16	1974	52	462
F	North	16	1975	56	470
F	North	16	1976	37	455
F	North	16	1977	40	446
F	North	16	1978	60	456
F	North	16	1979	38	475
F	North	16	1980	57	532
F	North	16	1981	46	541
F	North	16	1982	44	552
F	North	16	1983	51	600
F	North	16	1984	46	514
F	North	16	1985	38	500
F	North	16	1986	45	482
F	North	16	1987	24	377
F	North	16	1988	18	293
F	North	16	1989	24	302
F	North	16	1990	24	302
F	North	16	1991	13	315
F	North	16	1992	16	307
F	North	16	1993	24	325
F	North	16	1994	25	313
F	North	16	1995	23	354
F	North	16	1996	21	374
F	North	16	1997	20	372
F	North	16	1998	24	346
F	North	16	1999	21	352
F	North	16	2000	17	348
F	North	16	2001	23	336
F	North	16	2002	13	320
F	North	16	2003	16	266
F	North	16	2004	14	231
F	North	16	2005	13	227
F	North	16	2006	17	393
F	North	16	2007	2	333
F	North	16	2008	0	226
F	North	16	2009	0	57
F	North	17	1925	0	1
F	North	17	1928	0	1
F	North	17	1929	0	1
F	North	17	1930	0	1
F	North	17	1932	0	2
F	North	17	1933	0	2
F	North	17	1934	0	2
F	North	17	1935	0	4
F	North	17	1936	0	4
F	North	17	1937	0	6
F	North	17	1938	0	4
F	North	17	1939	0	6
F	North	17	1940	1	7
F	North	17	1941	0	5
F	North	17	1942	0	13
F	North	17	1943	0	12
F	North	17	1944	0	12
F	North	17	1945	0	12
F	North	17	1946	0	14
F	North	17	1947	1	23
F	North	17	1948	1	17
F	North	17	1949	0	27
F	North	17	1950	6	125
F	North	17	1951	4	133
F	North	17	1952	4	160
F	North	17	1953	3	171
F	North	17	1954	11	186
F	North	17	1955	14	197
F	North	17	1956	11	200
F	North	17	1957	12	185
F	North	17	1958	11	194
F	North	17	1959	22	235
F	North	17	1960	13	236
F	North	17	1961	21	257
F	North	17	1962	27	284
F	North	17	1963	38	430
F	North	17	1964	41	486
F	North	17	1965	62	508
F	North	17	1966	45	493
F	North	17	1967	51	469
F	North	17	1968	44	422
F	North	17	1969	49	461
F	North	17	1970	39	411
F	North	17	1971	37	404
F	North	17	1972	27	395
F	North	17	1973	41	401
F	North	17	1974	31	406
F	North	17	1975	23	410
F	North	17	1976	28	414
F	North	17	1977	24	418
F	North	17	1978	26	406
F	North	17	1979	19	396
F	North	17	1980	25	437
F	North	17	1981	24	475
F	North	17	1982	20	495
F	North	17	1983	22	508
F	North	17	1984	26	549
F	North	17	1985	22	468
F	North	17	1986	27	462
F	North	17	1987	33	437
F	North	17	1988	20	353
F	North	17	1989	17	275
F	North	17	1990	10	278
F	North	17	1991	12	278
F	North	17	1992	8	302
F	North	17	1993	12	291
F	North	17	1994	9	301
F	North	17	1995	22	288
F	North	17	1996	14	331
F	North	17	1997	14	353
F	North	17	1998	12	352
F	North	17	1999	13	322
F	North	17	2000	11	331
F	North	17	2001	8	331
F	North	17	2002	7	313
F	North	17	2003	7	307
F	North	17	2004	7	250
F	North	17	2005	9	217
F	North	17	2006	7	214
F	North	17	2007	3	376
F	North	17	2008	1	331
F	North	17	2009	0	44
F	North	18	1926	0	1
F	North	18	1929	0	1
F	North	18	1930	0	1
F	North	18	1931	0	1
F	North	18	1933	0	2
F	North	18	1934	0	2
F	North	18	1935	0	2
F	North	18	1936	0	4
F	North	18	1937	0	4
F	North	18	1938	0	6
F	North	18	1939	0	4
F	North	18	1940	0	6
F	North	18	1941	0	6
F	North	18	1942	0	5
F	North	18	1943	3	13
F	North	18	1944	0	12
F	North	18	1945	1	12
F	North	18	1946	2	12
F	North	18	1947	0	14
F	North	18	1948	1	22
F	North	18	1949	1	16
F	North	18	1950	1	27
F	North	18	1951	11	119
F	North	18	1952	10	129
F	North	18	1953	12	156
F	North	18	1954	14	168
F	North	18	1955	8	175
F	North	18	1956	19	183
F	North	18	1957	19	189
F	North	18	1958	17	173
F	North	18	1959	14	183
F	North	18	1960	30	213
F	North	18	1961	21	223
F	North	18	1962	25	236
F	North	18	1963	34	257
F	North	18	1964	48	392
F	North	18	1965	44	445
F	North	18	1966	53	446
F	North	18	1967	52	448
F	North	18	1968	45	418
F	North	18	1969	39	378
F	North	18	1970	70	412
F	North	18	1971	50	372
F	North	18	1972	41	367
F	North	18	1973	34	368
F	North	18	1974	44	360
F	North	18	1975	40	375
F	North	18	1976	35	387
F	North	18	1977	39	386
F	North	18	1978	37	394
F	North	18	1979	33	380
F	North	18	1980	23	377
F	North	18	1981	37	412
F	North	18	1982	35	451
F	North	18	1983	31	475
F	North	18	1984	27	486
F	North	18	1985	35	523
F	North	18	1986	24	446
F	North	18	1987	24	435
F	North	18	1988	23	404
F	North	18	1989	30	333
F	North	18	1990	13	258
F	North	18	1991	14	268
F	North	18	1992	7	266
F	North	18	1993	14	294
F	North	18	1994	13	279
F	North	18	1995	5	292
F	North	18	1996	12	266
F	North	18	1997	13	317
F	North	18	1998	6	339
F	North	18	1999	8	340
F	North	18	2000	10	309
F	North	18	2001	3	320
[truncated: 10,288 more rows]
